# Supplementary material for: Main and epistatic QTL analyses for Sclerotinia Head Rot resistance in sunflower
Source: PLoS One. 2017 Dec 20;12(12):e0189859. doi: 10.1371/journal.pone.0189859 (PMC5738076; doi:10.1371/journal.pone.0189859)
Supplement: S1 Table — Pearson correlation coefficient (r) and their correspondent p-value significance over the main diagonal. (XLSX) [file pone.0189859.s001.xlsx]

## Sheet: S1 Table
	DI	DS	DInt	IP
DI	1	<0.00001	<0.00001	<0.00001
DS	0.41	1	<0.00001	<0.00001
DInt	0.64	0.8	1	<0.00001
IP	-0.45	-0.67	-0.64	1
