# Supplementary material for: Main and epistatic QTL analyses for Sclerotinia Head Rot resistance in sunflower
Source: PLoS One. 2017 Dec 20;12(12):e0189859. doi: 10.1371/journal.pone.0189859 (PMC5738076; doi:10.1371/journal.pone.0189859)
Supplement: S2 Table — Database and Accession Number from which polymorphisms were derived are provided. (XLSX) [file pone.0189859.s002.xlsx]

## Sheet: S2 Table
Locus Name	Database	Accession Number
HeAn_C_10204.1	ATGC-Sur	HeAn_C_10204_Contig10204
HeAn_C_10220.1	ATGC-Sur	HeAn_C_10220_Contig10220
HeAn_C_10493.1	ATGC-Sur	HeAn_C_10493_Contig10493
HeAn_C_10608.1	ATGC-Sur	HeAn_C_10608_Contig10608
HeAn_C_11352.1	ATGC-Sur	HeAn_C_11352_Contig11352
HeAn_C_11434.1	ATGC-Sur	HeAn_C_11434_Contig11434
HeAn_C_11741.1	ATGC-Sur	HeAn_C_11741_Contig11741
HeAn_C_11835.1	ATGC-Sur	HeAn_C_11835_Contig11835
HeAn_C_11928.1	ATGC-Sur	HeAn_C_11928_Contig11928
HeAn_C_12025.1	ATGC-Sur	HeAn_C_12025_Contig12025
HeAn_C_12028.1	ATGC-Sur	HeAn_C_12028_Contig12028
HeAn_C_12165.2	ATGC-Sur	HeAn_C_12165_Contig12165
HeAn_C_12362.3	ATGC-Sur	HeAn_C_12362_Contig12362
HeAn_C_12630.2	ATGC-Sur	HeAn_C_12630_Contig12630
HeAn_C_12824.1	ATGC-Sur	HeAn_C_12824_Contig12824
HeAn_C_12910.1	ATGC-Sur	HeAn_C_12910_Contig12910
HeAn_C_1638.1	ATGC-Sur	HeAn_C_1638_Contig1638
HeAn_C_185.1	ATGC-Sur	HeAn_C_185_Contig185
HeAn_C_2096.2	ATGC-Sur	HeAn_C_2096_Contig2096
HeAn_C_3789.2	ATGC-Sur	HeAn_C_3789_Contig3789
HeAn_C_3933.1	ATGC-Sur	HeAn_C_3933_Contig3933
HeAn_C_4023.2	ATGC-Sur	HeAn_C_4023_Contig4023
HeAn_C_4316.1	ATGC-Sur	HeAn_C_4316_Contig4316
HeAn_C_4339.1	ATGC-Sur	HeAn_C_4339_Contig4339
HeAn_C_4498.1	ATGC-Sur	HeAn_C_4498_Contig4498
HeAn_C_5433.3	ATGC-Sur	HeAn_C_5433_Contig5433
HeAn_C_5453.1	ATGC-Sur	HeAn_C_5453_Contig5453
HeAn_C_5628.1	ATGC-Sur	HeAn_C_5628_Contig5628
HeAn_C_5628.2	ATGC-Sur	HeAn_C_5628_Contig5628
HeAn_C_6094.1	ATGC-Sur	HeAn_C_6094_Contig6094
HeAn_C_6997.1	ATGC-Sur	HeAn_C_6997_Contig6997
HeAn_C_7412.1	ATGC-Sur	HeAn_C_7412_Contig7412
HeAn_C_8468.1	ATGC-Sur	HeAn_C_8468_Contig8468
HeAn_C_8563.1	ATGC-Sur	HeAn_C_8563_Contig8563
HeAn_C_8647.2	ATGC-Sur	HeAn_C_8647_Contig8647
HeAn_C_8757.1	ATGC-Sur	HeAn_C_8757_Contig8757
HeAn_R_109.1	GenBank	EU112809.1
HeAn_R_109.2	GenBank	EU112809.1
HeAn_R_126.2	GenBank	EF461978.1
HeAn_R_135.1	GenBank	EF461525.1
HeAn_R_147.1	GenBank	EF469864.1
HeAn_R_149.1	GenBank	EF462172.1
HeAn_R_154.2	GenBank	EF462122.1
HeAn_R_174.2	GenBank	EF461947.1
HeAn_R_183.1	GenBank	EF461805
HeAn_R_183.2	GenBank	EF461805
HeAn_R_204.1	GenBank	EF461564.1
HeAn_R_257.1	GenBank	EF461167.1
HeAn_R_267.1	GenBank	EF469878.1
HeAn_R_283.1	GenBank	EF460887.1
HeAn_R_291.1	GenBank	AM051287.1
HeAn_R_291.2	GenBank	AM051287.1
HeAn_R_326.1	GenBank	GQ884979.1
HeAn_R_529.1	GenBank	FJ373874.1
HeAn_R_534.1	GenBank	FJ373755.1
HeAn_R_536.1	GenBank	FJ373664.1
HeAn_R_536.2	GenBank	FJ373664.1
HeAN_R_GLP3.1	GenBank	EU112663.1
HeAN_R_PRP2.1	GenBank	JN231455
HeAN_R_RGEF_A1.2	GenBank	JN231400.1
HeAN_R_RhoBP_B.1	GenBank	JN231449.1
ATGC-Sur: http://atgc-sur.inta.gob.ar/welcome/search/by_name
